# Supplementary material for: Childhood epilepsy and ADHD comorbidity in an Indian tertiary medical center outpatient population
Source: Sci Rep. 2018 Feb 8;8:2670. doi: 10.1038/s41598-018-20676-8 (PMC5805699; doi:10.1038/s41598-018-20676-8)
Supplement: Supplementary file 1 — Supplementary Information [file 41598_2018_20676_MOESM1_ESM.xls]

## Sheet: data
subject	sex	age	ADHDtype	CBCL_filled_by	mother_education	IQ	SE_status	single_parent	family_history_E	family_history_Psy	go_to_school	reason_for_not_going	school_failure	onset_age	onset_74mo	sz_etiology	sz_type	duration	duration_26mo	sz_frequency	sz_per_month	sz_per_6mo_estimate	no_of__AED	AED_poly	associated_deficit	EEG	total_score	behavior_problem	DSM_IV_TR	AED_name1	AED_name2	AED_name3	AED_name4
3	1	114	2	3	1	78	5	2	2	2	2	1	1	78	2	2	2	36	2	3	2/mo	12	1	8	2	1	25	1	ADHD inattention type	carbamazepine
5	1	84	0	2	3	95	5	2	2	2	1		2	48	1	1	2	36	2	2	1 in 6 month	1	1	8	2	1	37	1	enuresis	valproate
7	2	119	0	2	2	86	5	2	2	2	1		1	4	1	2	2	115	2	2	3 in 6 mo	3	1	8	2	1	5	2		carbamazepine
9	1	72	0	1	3	88	3	2	2	2	1		2	72	1	1	2	36	2	1	0	0	1	8	2	1	2	2		carbamazepine
10	1	134	1	2	2	100	5	2	1	2	1		2	84	2	2	2	50	2	3	2/mo	12	1	8	2	2	29	1	ADHD combined type, enuresis	valproate
11	2	132	0	1	1	98	5	2	2	2	1		1	48	1	1	2	84	2	2	2 in 6 mo	2	2	2	2	1	21	1	not classifiable	valproate	lamotrigine
12	2	75	2	2	3	74	4	2	1	1	1		2	63	1	1	2	12	1	2	2 in 6 mo	2	1	8	2	2	27	1	ADHD inattention type	carbamazepine
13	2	102	0	1	1	86	5	2	2	2	1		2	93	2	1	1	9	1	1	0	0	1	8	2	1	8	2		phenytoin
16	1	121	0	2	2	80	5	2	2	2	1		1	48	1	2	2	73	2	3	6/mo	36	1	8	2	1	26	1	mood disorder NOS	carbamazepine
17	1	84	0	2	4	98	5	2	2	2	1		2	90	2	1	2	6	1	2	4 in 6mo	4	1	8	2	2	8	2		phenytoin
18	1	120	0	2	2	89	5	2	1	2	1		2	72	1	1	2	48	2	2	1 in 6 month	1	1	8	2	2	19	2		valproate
19	2	72	0	1	3	92	5	2	2	2	1		2	42	1	1	1	30	2	1	0	0	1	8	2	1	13	2		valproate
20	1	132	0	2	2	90	5	2	2	2	1		2	60	1	2	2	72	2	3	20/month	120	2	2	2	2	6	2		oxcarbazepine	lamotrigine
21	1	84	0	1	1	89	5	2	2	2	1		2	66	1	1	1	6	1	2	2 in 6 mo	2	1	8	2	1	1	2		phenytoin
22	1	85	0	2	1	95	5	2	2	2	2	1	2	72	1	2	1	13	1	2	4 in 6mo	4	1	8	2	1	11	2		phenytoin
23	1	126	1	1	3	72	4	2	2	2	1		1	1	1	2	1	125	2	2	1 in 6 month	1	2	2	2	1	36	1	ADHD combined type, chronic tic disorder	phenytoin	clobazam
26	1	132	0	1	2	99	5	2	2	2	1		2	72	1	2	2	60	2	2	1 in 6 month	1	1	8	2	1	1	2		carbamazepine
27	1	102	0	1	3	95	4	2	2	2	1		2	24	1	1	2	78	2	2	1 in 6 month	1	1	8	2	1	5	2		valproate
29	1	102	0	3	2	82	2	2	2	2	1		2	48	1	1	2	54	2	2	2 in 6 mo	2	2	2	2	1	8	2		carbamazepine	clobazam
30	1	120	0	2	3	95	4	2	2	2	1		1	72	1	2	2	48	2	2	5 in 6mo	5	2	2	1	1	29	1	PICA,	phenytoin	clobazam
31	2	120	0	1	3	82	3	2	2	2	1		2	96	2	2	1	24	1	2	2 in 6 month	2	2	2	1	1	15	2		phenytoin	clobazam	valproate
32	1	90	2	3	2	84	4	2	1	2	1		2	36	1	1	1	54	2	2	1 in 6mo	1	1	8	2	1	22	1	ADHD inattention type, enuresis	valproate
33	1	90	0	3	2	86	4	2	1	2	1		2	36	1	1	1	54	2	1	0	0	2	2	2	1	14	2		valproate	clobazam
34	2	101	0	2	2	86	4	2	2	2	1		2	89	2	1	1	12	1	1	0	0	1	8	2	1	12	2		valproate
35	1	96	0	2	4	90	4	2	2	2	1		2	36	1	2	2	60	2	1	0	0	1	8	1	2	8	2		oxcarbazepine
36	2	138	0	1	2	92	5	2	1	2	1		2	96	2	1	1	42	2	2	5 in 6mo	5	2	2	2	1	12	2		valproate	levetiracetam
37	2	78	0	2	2	84	6	2	1	2	1		2	60	1	1	1	18	1	2	1 in 6mo	1	1	8	2	2	16	1	not classifiable	phenytoin
38	1	72	1	3	4	94	2	2	2	2	1		2	24	1	1	1	48	2	1	0	0	1	8	2	1	84	1	ADHD combined type	carbamazepine
39	1	87	2	2	2	71	5	2	2	2	1		1	48	1	1	2	39	2	2	4 in 6 mo	4	2	2	2	2	29	1	ADHD inattention type, enuresis	lamotrigine	zonisamide	clonazepam
40	2	130	0	2	2	84	5	1	1	2	1		1	108	2	1	1	42	2	2	10 in 6 mo	10	2	2	2	1	25	1	not classifiable	valproate	lamotrigine	oxcarbazepine
41	1	90	3	4	2	84	4	2	2	2	1		2	80	2	1	1	10	1	3	30/month	180	1	8	2	2	25	1	ADHD hyperactivity,impulsive type	valproate
44	2	128	0	1	2	100	4	2	2	2	1		2	104	2	1	1	9	1	1	0	0	1	8	2	1	8	2		phenytoin
46	1	90	2	1	3	86	3	2	2	2	1		2	48	1	1	1	54	2	1	0	0	1	8	2	2	46	1	ADHD inattention type	valproate
47	1	126	1	3	4	82	1	2	1	2	1		2	102	2	1	1	24	1	1	0	0	1	8	2	1	46	1	ADHD combined type	valproate
50	1	121	2	2	1	80	5	2	2	2	2	1		60	1	2	2	61	2	1	0	0	2	2	2	1	37	1	ADHD inattention, PICA	carbamazepine	lamotrigine
53	2	84	0	1	4	95	4	2	2	2	1		2	36	1	1	1	48	2	1	0	0	1	8	2	2	1	2		valproate
54	1	117	0	1	4	95	2	2	2	2	1		2	84	2	2	2	69	2	1	0	0	1	8	2	1	7	2		carbamazepine
55	1	90	1	3	2	82	5	2	1	2	2	1,3		24	1	2	2	66	2	3	16 in 6 mo	16	2	2	2	2	24	1	ADHD combined type, enuresis	valproate	clobazam	lamotrigine
56	1	120	2	2	2	85	4	2	2	2	1		1	102	2	1	2	18	1	2	2 in 6 mo	2	1	8	2	2	24	1	ADHD inattention	phenytoin
57	1	72	0	2	2	86	4	2	2	2	1		2	48	1	1	1	24	1	1	0	0	1	8	2	1	2	2		phenytoin
58	2	120	0	1	3	90	2	2	1	2	1		2	108	2	1	1	12	1	1	0	0	1	8	2	1	9	2		valproate
59	2	120	0	2	1	100	5	2	2	2	1		2	36	1	2	2	84	2	2	7 in 6 mo	7	1	8	2	2	18	1	not classifiable	valproate
60	1	138	0	1	2	90	5	2	2	2	1		1	72	1	1	1	54	2	2	1 in 6mo	1	1	8	2	1	13	2		carbamazepine
62	1	96	0	1	1	88	5	2	2	2	1		2	90	2	1	1	90	2	2	2 in 6mo	2	1	8	2	1	2	2		phenytoin
63	2	136	0	2	3	92	5	2	2	2	1		2	112	2	1	1	24	1	1	0	0	1	8	2	1	9	2		phenytoin
64	1	84	0	1	1	90	5	2	2	1	1		2	66	1	1	1	18	1	1	0	0	1	8	2	1	12	2		phenytoin
65	1	108	0	3	4	106	2	2	2	2	1		2	60	1	2	2	48	2	2	8 in 6 mo	8	2	2	2	2	38	1	enuresis	valproate	carbamazepine	clobazam
66	2	84	0	2	1	98	5	2	2	2	1		2	72	1	1	1	72	2	2	2 in 6mo	2	1	8	2	1	5	2		phenytoin
67	2	72	0	1	4	95	4	2	2	2	1		2	60	1	1	1	12	1	3	40 in 6 mo	40	1	8	2	2	3	2		valproate
69	2	72	0	3	4	94	2	2	2	2	1		2	48	1	1	2	24	1	1	0	0	1	8	2	1	5	2		carbamazepine
70	1	84	0	3	4	91	3	2	2	2	1		2	72	1	1	2	12	1	1	0	0	1	8	2	1	5	2		carbamazepine
73	2	85	0	2	1	94	5	2	2	2	1		2	66	1	1	1	19	1	1	0	0	1	8	2	1	12	2		phenytoin
74	1	102	2	1	4	100	5	2	1	2	1		2	56	1	2	1	46	2	1	0	0	1	8	2	1	59	1	ADHD inattention type	phenytoin
76	1	84	0	1	1	84	5	2	1	2	1		2	48	1	1	2	36	2	2	1in 6 mo	1	1	8	2	1	21	1	enuresis nocturnal only	carbamazepine
77	1	96	0	1	2	94	5	2	1	2	1		2	90	2	1	1	6	1	2	1 in 6mo	1	1	8	2	1	19	2		phenytoin
78	1	78	1	1	2	90	5	2	2	2	1		1	42	1	1	2	36	2	2	3 in 6 mo	3	2	2	2	2	30	1	ADHD combined type	phenytoin	clobazam
79	2	72	0	1	3	95	5	2	2	2	1		2	48	1	1	1	24	1	2	1 in 6 mo	1	0	8	2	1	7	2		0
80	1	123	2	4	1	82	5	2	2	2	1		2	100	2	1	2	23	1	1	0	0	1	8	2	1	22	1	ADHD inattention type, enuresis nocturnal only	carbamazepine
82	1	132	0	1	1	84	5	2	2	2	1		2	73	1	1	2	97	2	2	2 in 6 mo	2	1	8	2	2	22	1	enuresis nocturnal only	phenytoin
83	1	72	0	2	4	94	1	2	2	2	1		2	12	1	1	1	60	2	1	0	0	1	8	2	1	14	2		valproate
84	2	84	0	3	4	92	2	2	2	2	1		2	24	1	1	2	60	2	1	0	0	1	8	2	1	15	2		valproate
86	1	120	0	1	1	86	5	2	2	1	1		2	84	2	1	1	36	2	1	0	0	1	8	2	1	10	2		valproate
87	2	132	0	1	4	106	3	2	2	2	1		2	120	2	1	1	12	1	2	1 in 6mo	1	0	8	2	2	47	1	not classifiable	0
88	2	120	0	3	3	100	5	2	1	2	1		2	105	2	1	2	15	1	2	2 in 6mo	2	1	8	2	2	3	2		carbamazepine
91	1	86	0	4	4	91	4	2	2	2	1		2	74	1	1	1	12	1	1	0	0	1	8	2	1	7	2		phenytoin
92	2	120	0	2	3	88	5	2	2	2	1		2	108	2	1	2	12	1	2	1 in 6mo	1	0	8	2	2	5	2		0
93	1	132	0	2	4	100	2	2	2	2	1		2	96	2	2	2	24	1	3	12 in 6 mo	12	1	8	2	2	23	1	not classifiable	carbamazepine
94	1	110	0	1	1	98	4	2	2	2	1		2	89	2	2	1	21	1	1	0	0	1	8	2	1	45	1	conversion disorder with seizure	carbamazepine
95	1	138	0	2	2	94	5	1	2	2	1		2	132	2	1	2	6	1	2	2 in 6mo	2	1	8	2	1	21	1	enuresis nocturnal only	valproate
96	2	100	2	2	1	83	5	2	2	2	2	1	1	48	1	1	1	52	2	2	4 in 6 mo	4	2	2	2	2	26	1	ADHD inattention type	phenytoin	clobazam
98	1	92	0	3	3	97	4	2	2	2	1		2	72	1	1	1	20	1	1	0	0	1	8	2	1	9	2		valproate
99	1	80	0	2	4	98	2	2	2	2	1		2	72	1	1	1	20	1	1	0	0	1	8	2	1	18	2		valproate
100	1	108	0	1	2	100	4	2	2	2	1		2	96	2	1	2	12	1	1	0	0	1	8	2	1	17	2		carbamazepine
